# Supplementary material for: Systematic Exploration in Tissue-Pathway Associations of Complex Traits Using Comprehensive eQTLs Catalog
Source: Front Big Data. 2021 Nov 3;4:719737. doi: 10.3389/fdata.2021.719737 (PMC8595594; doi:10.3389/fdata.2021.719737)
Supplement: Supplementary file 1 [file Table2.XLSX]

## Sheet: Sheet1
Supplementary Table 2. Number of eQTLs for Each Tissue Type
Tissue type	Number of eQTLs
Adipose_Subcutaneous	2542353
Adipose_Visceral_Omentum	1907632
Adrenal_Gland	976985
Artery_Aorta	1838927
Artery_Coronary	782995
Artery_Tibial	2575765
Brain_Amygdala	416407
Brain_Anterior_Cingulate_Cortex_BA24	580198
Brain_Caudate_Basal_Ganglia	907746
Brain_Cerebellar_Hemisphere	1143438
Brain_Cerebellum	1428516
Brain_Cortex	1048070
Brain_Frontal_Cortex_BA9	803614
Brain_Hippocampus	598304
Brain_Hypothalamus	627460
Brain_Nucleus_Accumbens_Basal_Ganglia	917007
Brain_Putamen_Basal_Ganglia	731881
Brain_Signal_Cord_Cervical_c.1	488543
Brain_Substantia_Nigra	355952
Breast_Mammary_Tissue	1585084
Cells_Cultured_Fibroblasts	2424173
Cells_EBV_Transformed_Lymphocytes	520624
Colon_Sigmoid	1413448
Colon_Transverse	1589379
Esophagus_Gastroesphageal_Junction	1505402
Esophagus_Mucosa	2284000
Esophagus_Muscularis	2242533
Heart_Atrial_Appendage	1528013
Heart_Left_Ventricle	1350302
Kidney_Cortex	175100
Liver	675942
Lung	2183692
Minor_Salivary_Gland	500573
Muscle_Skeletal	2268342
Nerve_Tibial	2992247
Ovary	648891
Pancreas	1304826
Pituitary	1228357
Prostate	868058
Skin_Not_Sun_Exposed_Suprapubic	2353939
Skin_Sun_Exposed_Lower_Leg	2741674
Small_Intestine_Terminal_Ileum	689134
Spleen	1217542
Stomach	1165659
Testis	2624036
Thyroid	3148042
Uterus	412332
Vagina	411268
Whole_Blood	2174897
