# Supplementary material for: Systematic Exploration in Tissue-Pathway Associations of Complex Traits Using Comprehensive eQTLs Catalog
Source: Front Big Data. 2021 Nov 3;4:719737. doi: 10.3389/fdata.2021.719737 (PMC8595594; doi:10.3389/fdata.2021.719737)
Supplement: Supplementary file 2 [file DataSheet1.ZIP]

Archive with 2 entries (2 files):
- Supplementary data 1.R
- __MACOSX/._Supplementary data 1.R
