# Supplementary material for: Systematic Exploration in Tissue-Pathway Associations of Complex Traits Using Comprehensive eQTLs Catalog
Source: Front Big Data. 2021 Nov 3;4:719737. doi: 10.3389/fdata.2021.719737 (PMC8595594; doi:10.3389/fdata.2021.719737)
Supplement: Supplementary file 2 [file DataSheet1.ZIP › Supplementary data 1.R]

library(loci2path)
library(GenomicRanges)
#if (!requireNamespace("BiocManager", quietly = TRUE))
#  install.packages("BiocManager")
#BiocManager::install("biomaRt")

#1. separate eQTL sets into 23 subsets----Done by Linux split function
#   generate eQTL sets with only p-values of the 49 tissues
a.file <- "Desktop/Loci2path/eQTLsets/xaa"
tab <- read.table(a.file, stringsAsFactors=FALSE, header=TRUE, 
                  comment.char="@")
tab <- tab[,c(1,17:65)]
tab[1,2]
write.table(tab, file="Desktop/Loci2path/eQTLsets/eQTLa.txt", quote=FALSE, sep="\t", 
            row.names=FALSE, col.names=TRUE)
#second and follow
a.file <- "Desktop/Loci2path/eQTLsets/xaw"   #abcdefghijklmnopqrstuvw
tab <- read.table(a.file, stringsAsFactors=FALSE, header=FALSE)
tab <- tab[,c(1,17:65)]
write.table(tab, file="Desktop/Loci2path/eQTLsets/eQTLw.txt", quote=FALSE, sep="\t", 
            row.names=FALSE, col.names=FALSE)

#2. select eQTL with p-value less than or equal to 1*10^-4
#For tissue Adipose Subcutaneous
a.file <- "Desktop/Loci2path/eQTLsets/eQTLa.txt"
b.file <- "Desktop/Loci2path/eQTLsets/eQTLb.txt"
c.file <- "Desktop/Loci2path/eQTLsets/eQTLc.txt"
d.file <- "Desktop/Loci2path/eQTLsets/eQTLd.txt"
e.file <- "Desktop/Loci2path/eQTLsets/eQTLe.txt"
f.file <- "Desktop/Loci2path/eQTLsets/eQTLf.txt"
g.file <- "Desktop/Loci2path/eQTLsets/eQTLg.txt"
h.file <- "Desktop/Loci2path/eQTLsets/eQTLh.txt"
i.file <- "Desktop/Loci2path/eQTLsets/eQTLi.txt"
j.file <- "Desktop/Loci2path/eQTLsets/eQTLj.txt"
k.file <- "Desktop/Loci2path/eQTLsets/eQTLk.txt"
l.file <- "Desktop/Loci2path/eQTLsets/eQTLl.txt"
m.file <- "Desktop/Loci2path/eQTLsets/eQTLm.txt"
n.file <- "Desktop/Loci2path/eQTLsets/eQTLn.txt"
o.file <- "Desktop/Loci2path/eQTLsets/eQTLo.txt"
p.file <- "Desktop/Loci2path/eQTLsets/eQTLp.txt"
q.file <- "Desktop/Loci2path/eQTLsets/eQTLq.txt"
r.file <- "Desktop/Loci2path/eQTLsets/eQTLr.txt"
s.file <- "Desktop/Loci2path/eQTLsets/eQTLs.txt"
t.file <- "Desktop/Loci2path/eQTLsets/eQTLt.txt"
u.file <- "Desktop/Loci2path/eQTLsets/eQTLu.txt"
v.file <- "Desktop/Loci2path/eQTLsets/eQTLv.txt"
w.file <- "Desktop/Loci2path/eQTLsets/eQTLw.txt"
#Above will not be changed
library(biomaRt)
ensembl = useMart("ensembl", dataset="hsapiens_gene_ensembl")
all_gene_ids <- getBM(attributes = c("ensembl_gene_id"), mart = ensembl)
res1 <- getBM(filters="ensembl_gene_id",
              attributes=c("ensembl_gene_id", "external_gene_name", "entrezgene_id"),
              values=all_gene_ids, mart=ensembl)
BinarySearch=function(index, res, gn, start.index=1, end.index=length(res[,1]),count){
  if(count>17)  return(NA)
  m <- ceiling((end.index+start.index)/2)
  if(index < res[m,1]){
    count=count+1
    do.call(BinarySearch, list(index, res, gn, start.index=start.index, end.index=m-1L, count))
  }
  else if(index > res[m,1]){
    count=count+1
    do.call(BinarySearch, list(index, res, gn, start.index=m+1L, end.index=end.index, count))
  }
  else{
    return(res[m,gn])
  }
}
OmitNA = function(tab, a){
  temp <- tab[, c(1, a)]
  temp <- na.omit(temp)
  temp <- temp[temp[,2]<=10^-4,]
  temp <- na.omit(temp)
  return(temp)
}

RemoveX = function(tab){
  temp <- tab[,c(1,2)]
  temp <- tab[temp[,2]!="chrX",]
  return(temp)
}
tabx <- read.table("Desktop/Loci2path/eQTLsets/Cells_EBV.transformed_lymphocytes.txt", stringsAsFactors=FALSE, header=TRUE)
tabs <- RemoveX(tabx)
write.table(tabs, file="Desktop/Loci2path/eQTLsets/Cells_Cultured_fibroblasts.txt", 
            quote=FALSE, sep="\t", row.names=FALSE, 
            col.names=c("snp.id","snp.chr","snp.pos","gene.name", "gene.entrez.id"))

#3. construct the eQTL table(matrix) and export it
Generator = function(tab){
  x <- rbind(tab)
  a <- x[,1]
  a <- strsplit(a, "_")
  snp.chr <- lapply(a, '[[', 1)
  snp.pos <- lapply(a, '[[', 2)
  snp.id1 <- x[,1]
  snp.id1 <- cbind(snp.id1, snp.chr, snp.pos, NA, NA)
  snp.id1[1,]
  b <- strsplit(x[,1], ",")
  c=NULL
  for(i in 1:length(b)){
    c[i] <- strsplit(b[[i]][2], ".", fixed=TRUE)[[1]][1]
  }
  for(i in 1:length(b)){
    snp.id1[i,4] <- BinarySearch(c[i], res1, gn=2L, count=0)
    snp.id1[i,5] <- BinarySearch(c[i], res1, gn=3L, count=0)
  }
  as <- rbind(snp.id1)
  return(as)
}
tab1 <- read.table(a.file, stringsAsFactors=FALSE, header=TRUE)
tab2 <- read.table(b.file, stringsAsFactors=FALSE, header=FALSE)
tab3 <- read.table(c.file, stringsAsFactors=FALSE, header=FALSE)
tab4 <- read.table(d.file, stringsAsFactors=FALSE, header=FALSE)
tab5 <- read.table(e.file, stringsAsFactors=FALSE, header=FALSE)
tab6 <- read.table(f.file, stringsAsFactors=FALSE, header=FALSE)
tab7 <- read.table(g.file, stringsAsFactors=FALSE, header=FALSE)
tab8 <- read.table(h.file, stringsAsFactors=FALSE, header=FALSE)
tab9 <- read.table(i.file, stringsAsFactors=FALSE, header=FALSE)
tab10 <- read.table(j.file, stringsAsFactors=FALSE, header=FALSE)
tab11 <- read.table(k.file, stringsAsFactors=FALSE, header=FALSE)
tab12 <- read.table(l.file, stringsAsFactors=FALSE, header=FALSE)
tab13 <- read.table(m.file, stringsAsFactors=FALSE, header=FALSE)
tab14 <- read.table(n.file, stringsAsFactors=FALSE, header=FALSE)
tab15 <- read.table(o.file, stringsAsFactors=FALSE, header=FALSE)
tab16 <- read.table(p.file, stringsAsFactors=FALSE, header=FALSE)
tab17 <- read.table(q.file, stringsAsFactors=FALSE, header=FALSE)
tab18 <- read.table(r.file, stringsAsFactors=FALSE, header=FALSE)
tab19 <- read.table(s.file, stringsAsFactors=FALSE, header=FALSE)
tab20 <- read.table(t.file, stringsAsFactors=FALSE, header=FALSE)
tab21 <- read.table(u.file, stringsAsFactors=FALSE, header=FALSE)
tab22 <- read.table(v.file, stringsAsFactors=FALSE, header=FALSE)
tab23 <- read.table(w.file, stringsAsFactors=FALSE, header=FALSE)

tab7 <- OmitNA(tab7, 45)      #tab1-23[tab1-23, 2-50]
ts <- Generator(tab7)  #29.ha 30.hl 31.k 32.li 33.lu 34.msg 35.msk 36.n 37.o 38.pa 39.pi 40.pr 41.sn 42.ss 43.si 44.sp 45.st 46.te 47.th 48.u 49.v 50.w
write.table(ts, file="Desktop/Loci2path/eQTLsets/st7.txt", 
            quote=FALSE, sep="\t", row.names=TRUE, col.names=FALSE)   #Use this code in Linux(terminal): cat A_G1.txt A_G2.txt ... > A_G_0.txt
rm(tab1,tab2,tab3,tab4,tab5,tab6,tab7,tab8,tab9,tab10)
rm(tab11,tab12,tab13,tab14,tab15)
rm(tab16,tab17,tab18,tab19,tab20)
rm(tab21,tab22,tab23)
paste("hi", 1:23, ".txt", sep="")
# 2. Adipose_Subcutaneous	Adipose_Visceral_Omentum	Adrenal_Gland	Artery_Aorta	Artery_Coronary	Artery_Tibial Brain_Amygdala	Brain_Anterior_cingulate_cortex_BA24	Brain_Caudate_basal_ganglia	Brain_Cerebellar_Hemisphere	Brain_Cerebellum	
# 13. Brain_Cortex	Brain_Frontal_Cortex_BA9	Brain_Hippocampus	Brain_Hypothalamus	Brain_Nucleus_accumbens_basal_ganglia	Brain_Putamen_basal_ganglia	Brain_Spinal_cord_cervical_c.1	 Brain_Substantia_nigra	Breast_Mammary_Tissue	Cells_Cultured_fibroblasts	
# 23. Cells_EBV.transformed_lymphocytes	Colon_Sigmoid	Colon_Transverse	Esophagus_Gastroesophageal_Junction	Esophagus_Mucosa	Esophagus_Muscularis	Heart_Atrial_Appendage	Heart_Left_Ventricle	Kidney_Cortex	Liver	
# 33. Lung	Minor_Salivary_Gland	Muscle_Skeletal	Nerve_Tibial	Ovary	Pancreas	Pituitary	Prostate	Skin_Not_Sun_Exposed_Suprapubic	Skin_Sun_Exposed_Lower_leg	
# 43: Small_Intestine_Terminal_Ileum	Spleen	Stomach	Testis	Thyroid	Uterus	Vagina	Whole_Blood

tab.1 <- read.table("Desktop/Loci2path/eQTLsets/w.txt", stringsAsFactors=FALSE, header=FALSE, row.names=NULL)
tab.1 <- tab.1[,2:6]
write.table(tab.1, file="Desktop/Loci2path/eQTLsets/Whole_Blood.txt", 
            quote=FALSE, sep="\t", row.names=FALSE, 
            col.names=c("snp.id","snp.chr","snp.pos","gene.name", "gene.entrez.id"))

#test
as.file <- "Desktop/Loci2path/eQTLsets/Adipose_Subcutaneous.txt"
tab <- read.table(as.file, stringsAsFactors=FALSE, header=TRUE)
snp.gr <- GRanges(seqnames=Rle(tab$snp.chr), ranges=IRanges(start=tab$snp.pos, width=1))
as.eset <- eqtlSet(tissue="Adipose Subcutaneous", eqtlId=tab$snp.id, eqtlRange=snp.gr, gene=as.character(tab$gene.entrez.id))
as.eset

av.file <- "Desktop/Loci2path/eQTLsets/Adipose_Visceral_Omentum.txt" 
tab <- read.table(av.file, stringsAsFactors=FALSE, header=TRUE)
snp.gr <- GRanges(seqnames=Rle(tab$snp.chr), ranges=IRanges(start=tab$snp.pos, width=1))
av.eset <- eqtlSet(tissue="Adipose Visceral Omentum", eqtlId=tab$snp.id, eqtlRange=snp.gr, gene=as.character(tab$gene.entrez.id))
av.eset

ag.file <- "Desktop/Loci2path/eQTLsets/Adrenal_Gland.txt"  
tab <- read.table(ag.file, stringsAsFactors=FALSE, header=TRUE)
snp.gr <- GRanges(seqnames=Rle(tab$snp.chr), ranges=IRanges(start=tab$snp.pos, width=1))
ag.eset <- eqtlSet(tissue="Adrenal Gland", eqtlId=tab$snp.id, eqtlRange=snp.gr, gene=as.character(tab$gene.entrez.id))
ag.eset

aa.file <- "Desktop/Loci2path/eQTLsets/Artery_Aorta.txt" 
tab <- read.table(aa.file, stringsAsFactors=FALSE, header=TRUE)
snp.gr <- GRanges(seqnames=Rle(tab$snp.chr), ranges=IRanges(start=tab$snp.pos, width=1))
aa.eset <- eqtlSet(tissue="Artery Aorta", eqtlId=tab$snp.id, eqtlRange=snp.gr, gene=as.character(tab$gene.entrez.id))
aa.eset

ac.file <- "Desktop/Loci2path/eQTLsets/Artery_Coronary.txt"
tab <- read.table(ac.file, stringsAsFactors=FALSE, header=TRUE)
snp.gr <- GRanges(seqnames=Rle(tab$snp.chr), ranges=IRanges(start=tab$snp.pos, width=1))
ac.eset <- eqtlSet(tissue="Artery Coronary", eqtlId=tab$snp.id, eqtlRange=snp.gr, gene=as.character(tab$gene.entrez.id))
ac.eset

at.file <- "Desktop/Loci2path/eQTLsets/Artery_Tibial.txt"
tab <- read.table(at.file, stringsAsFactors=FALSE, header=TRUE)
snp.gr <- GRanges(seqnames=Rle(tab$snp.chr),ranges=IRanges(start=tab$snp.pos, width=1))
at.eset <- eqtlSet(tissue="Artery Tibial", eqtlId=tab$snp.id, eqtlRange=snp.gr, gene=as.character(tab$gene.entrez.id))
at.eset

ba.file <- "Desktop/Loci2path/eQTLsets/Brain_Amygdala.txt"
tab <- read.table(ba.file, stringsAsFactors=FALSE, header=TRUE)
snp.gr <- GRanges(seqnames=Rle(tab$snp.chr), ranges=IRanges(start=tab$snp.pos, width=1))
ba.eset <- eqtlSet(tissue="Brain Amygdala", eqtlId=tab$snp.id, eqtlRange=snp.gr, gene=as.character(tab$gene.entrez.id))
ba.eset

bac.file <- "Desktop/Loci2path/eQTLsets/Brain_Anterior_cingulate_cortex_BA24.txt"
tab <- read.table(bac.file, stringsAsFactors=FALSE, header=TRUE)
snp.gr <- GRanges(seqnames=Rle(tab$snp.chr), ranges=IRanges(start=tab$snp.pos, width=1))
bac.eset <- eqtlSet(tissue="Brain Anterior cingulate cortex BA24", eqtlId=tab$snp.id, eqtlRange=snp.gr, gene=as.character(tab$gene.entrez.id))
bac.eset

bcb.file <- "Desktop/Loci2path/eQTLsets/Brain_Caudate_basal_ganglia.txt"
tab <- read.table(bcb.file, stringsAsFactors=FALSE, header=TRUE)
snp.gr <- GRanges(seqnames=Rle(tab$snp.chr), ranges=IRanges(start=tab$snp.pos, width=1))
bcb.eset <- eqtlSet(tissue="Brain Caudate basal ganglia", eqtlId=tab$snp.id, eqtlRange=snp.gr, gene=as.character(tab$gene.entrez.id))
bcb.eset

bch.file <- "Desktop/Loci2path/eQTLsets/Brain_Cerebellar_Hemisphere.txt"
tab <- read.table(bch.file, stringsAsFactors=FALSE, header=TRUE)
snp.gr <- GRanges(seqnames=Rle(tab$snp.chr), ranges=IRanges(start=tab$snp.pos, width=1))
bch.eset <- eqtlSet(tissue="Brain Cerebellar Hemisphere", eqtlId=tab$snp.id, eqtlRange=snp.gr, gene=as.character(tab$gene.entrez.id))
bch.eset

bcm.file <- "Desktop/Loci2path/eQTLsets/Brain_Cerebellum.txt"
tab <- read.table(bcm.file, stringsAsFactors=FALSE, header=TRUE)
snp.gr <- GRanges(seqnames=Rle(tab$snp.chr), ranges=IRanges(start=tab$snp.pos, width=1))
bcm.eset <- eqtlSet(tissue="Brain Cerebellum", eqtlId=tab$snp.id, eqtlRange=snp.gr, gene=as.character(tab$gene.entrez.id))
bcm.eset

bcx.file <- "Desktop/Loci2path/eQTLsets/Brain_Cortex.txt"
tab <- read.table(bcx.file, stringsAsFactors=FALSE, header=TRUE)
snp.gr <- GRanges(seqnames=Rle(tab$snp.chr), ranges=IRanges(start=tab$snp.pos, width=1))
bcx.eset <- eqtlSet(tissue="Brain Cortex", eqtlId=tab$snp.id, eqtlRange=snp.gr, gene=as.character(tab$gene.entrez.id))
bcx.eset

bfc.file <- "Desktop/Loci2path/eQTLsets/Brain_Frontal_Cortex_BA9.txt"
tab <- read.table(bfc.file, stringsAsFactors=FALSE, header=TRUE)
snp.gr <- GRanges(seqnames=Rle(tab$snp.chr), ranges=IRanges(start=tab$snp.pos, width=1))
bfc.eset <- eqtlSet(tissue="Brain Frontal Cortex BA9", eqtlId=tab$snp.id, eqtlRange=snp.gr, gene=as.character(tab$gene.entrez.id))
bfc.eset

bhi.file <- "Desktop/Loci2path/eQTLsets/Brain_Hippocampus.txt"
tab <- read.table(bhi.file, stringsAsFactors=FALSE, header=TRUE)
snp.gr <- GRanges(seqnames=Rle(tab$snp.chr), ranges=IRanges(start=tab$snp.pos, width=1))
bhi.eset <- eqtlSet(tissue="Brain Hippocampus", eqtlId=tab$snp.id, eqtlRange=snp.gr, gene=as.character(tab$gene.entrez.id))
bhi.eset

bhy.file <- "Desktop/Loci2path/eQTLsets/Brain_Hypothalamus.txt"
tab <- read.table(bhy.file, stringsAsFactors=FALSE, header=TRUE)
snp.gr <- GRanges(seqnames=Rle(tab$snp.chr), ranges=IRanges(start=tab$snp.pos, width=1))
bhy.eset <- eqtlSet(tissue="Brain Hypothalamus", eqtlId=tab$snp.id, eqtlRange=snp.gr, gene=as.character(tab$gene.entrez.id))
bhy.eset

bn.file <- "Desktop/Loci2path/eQTLsets/Brain_Nucleus_accumbens_basal_ganglia.txt"
tab <- read.table(bn.file, stringsAsFactors=FALSE, header=TRUE)
snp.gr <- GRanges(seqnames=Rle(tab$snp.chr), ranges=IRanges(start=tab$snp.pos, width=1))
bn.eset <- eqtlSet(tissue="Brain Nucleus accumbens basal ganglia", eqtlId=tab$snp.id, eqtlRange=snp.gr, gene=as.character(tab$gene.entrez.id))
bn.eset

bp.file <- "Desktop/Loci2path/eQTLsets/Brain_Putamen_basal_ganglia.txt"
tab <- read.table(bp.file, stringsAsFactors=FALSE, header=TRUE)
snp.gr <- GRanges(seqnames=Rle(tab$snp.chr), ranges=IRanges(start=tab$snp.pos, width=1))
bp.eset <- eqtlSet(tissue="Brain Putamen basal ganglia", eqtlId=tab$snp.id, eqtlRange=snp.gr, gene=as.character(tab$gene.entrez.id))
bp.eset

bsc.file <- "Desktop/Loci2path/eQTLsets/Brain_Spinal_cord_cervical_c.1.txt"
tab <- read.table(bsc.file, stringsAsFactors=FALSE, header=TRUE)
snp.gr <- GRanges(seqnames=Rle(tab$snp.chr), ranges=IRanges(start=tab$snp.pos, width=1))
bsc.eset <- eqtlSet(tissue="Brain Spinal cord cervical c.1", eqtlId=tab$snp.id, eqtlRange=snp.gr, gene=as.character(tab$gene.entrez.id))
bsc.eset

bsn.file <- "Desktop/Loci2path/eQTLsets/Brain_Substantia_nigra.txt"
tab <- read.table(bsn.file, stringsAsFactors=FALSE, header=TRUE)
snp.gr <- GRanges(seqnames=Rle(tab$snp.chr), ranges=IRanges(start=tab$snp.pos, width=1))
bsn.eset <- eqtlSet(tissue="Brain Substantia nigra", eqtlId=tab$snp.id, eqtlRange=snp.gr, gene=as.character(tab$gene.entrez.id))
bsn.eset

bm.file <- "Desktop/Loci2path/eQTLsets/Breast_Mammary_Tissue.txt"
tab <- read.table(bm.file, stringsAsFactors=FALSE, header=TRUE)
snp.gr <- GRanges(seqnames=Rle(tab$snp.chr), ranges=IRanges(start=tab$snp.pos, width=1))
bm.eset <- eqtlSet(tissue="Breast Mammary Tissue", eqtlId=tab$snp.id, eqtlRange=snp.gr, gene=as.character(tab$gene.entrez.id))
bm.eset

cc.file <- "Desktop/Loci2path/eQTLsets/Cells_Cultured_fibroblasts.txt"
tab <- read.table(cc.file, stringsAsFactors=FALSE, header=TRUE)
snp.gr <- GRanges(seqnames=Rle(tab$snp.chr), ranges=IRanges(start=tab$snp.pos, width=1))
cc.eset <- eqtlSet(tissue="Cells Cultured fibroblasts", eqtlId=tab$snp.id, eqtlRange=snp.gr, gene=as.character(tab$gene.entrez.id))
cc.eset

ce.file <- "Desktop/Loci2path/eQTLsets/Cells_EBV.transformed_lymphocytes.txt"
tab <- read.table(ce.file, stringsAsFactors=FALSE, header=TRUE)
snp.gr <- GRanges(seqnames=Rle(tab$snp.chr), ranges=IRanges(start=tab$snp.pos, width=1))
ce.eset <- eqtlSet(tissue="Cells EBV.transformed lymphocytes", eqtlId=tab$snp.id, eqtlRange=snp.gr, gene=as.character(tab$gene.entrez.id))
ce.eset

cs.file <- "Desktop/Loci2path/eQTLsets/Colon_Sigmoid.txt"
tab <- read.table(cs.file, stringsAsFactors=FALSE, header=TRUE)
snp.gr <- GRanges(seqnames=Rle(tab$snp.chr), ranges=IRanges(start=tab$snp.pos, width=1))
cs.eset <- eqtlSet(tissue="Colon Sigmoid", eqtlId=tab$snp.id, eqtlRange=snp.gr, gene=as.character(tab$gene.entrez.id))
cs.eset

ct.file <- "Desktop/Loci2path/eQTLsets/Colon_Transverse.txt"
tab <- read.table(ct.file, stringsAsFactors=FALSE, header=TRUE)
snp.gr <- GRanges(seqnames=Rle(tab$snp.chr), ranges=IRanges(start=tab$snp.pos, width=1))
ct.eset <- eqtlSet(tissue="Colon Transverse", eqtlId=tab$snp.id, eqtlRange=snp.gr, gene=as.character(tab$gene.entrez.id))
ct.eset

eg.file <- "Desktop/Loci2path/eQTLsets/Esophagus_Gastroesophageal_Junction.txt"
tab <- read.table(eg.file, stringsAsFactors=FALSE, header=TRUE)
snp.gr <- GRanges(seqnames=Rle(tab$snp.chr), ranges=IRanges(start=tab$snp.pos, width=1))
eg.eset <- eqtlSet(tissue="Esophagus Gastroesophageal Junction", eqtlId=tab$snp.id, eqtlRange=snp.gr, gene=as.character(tab$gene.entrez.id))
eg.eset

ema.file <- "Desktop/Loci2path/eQTLsets/Esophagus_Mucosa.txt"
tab <- read.table(ema.file, stringsAsFactors=FALSE, header=TRUE)
snp.gr <- GRanges(seqnames=Rle(tab$snp.chr), ranges=IRanges(start=tab$snp.pos, width=1))
ema.eset <- eqtlSet(tissue="Esophagus Mucosa", eqtlId=tab$snp.id, eqtlRange=snp.gr, gene=as.character(tab$gene.entrez.id))
ema.eset

ems.file <- "Desktop/Loci2path/eQTLsets/Esophagus_Muscularis.txt"
tab <- read.table(ems.file, stringsAsFactors=FALSE, header=TRUE)
snp.gr <- GRanges(seqnames=Rle(tab$snp.chr), ranges=IRanges(start=tab$snp.pos, width=1))
ems.eset <- eqtlSet(tissue="Esophagus Muscularis", eqtlId=tab$snp.id, eqtlRange=snp.gr, gene=as.character(tab$gene.entrez.id))
ems.eset


eset.list <- list(Adipose_Subcutaneous=as.eset, Adipose_Visceral_Omentum=av.eset, Adrenal_Gland=ag.eset, Artery_Aorta=aa.eset, Artery_Coronary=ac.eset,
                  Artery_Tibial=at.eset, Brain_Amygdala=ba.eset, Brain_Anterior_cingulate_cortex_BA24=bac.eset, Brain_Caudate_basal_ganglia=bcb.eset, Brain_Cerebellar_Hemisphere=bch.eset, 
                  Brain_Cerebellum=bcm.eset, Brain_Cortex=bcx.eset, Brain_Frontal_Cortex_BA9=bfc.eset, Brain_Hippocampus=bhi.eset, Brain_Hypothalamus=bhy.eset, 
                  Brain_Nucleus_accumbens_basal_ganglia=bn.eset, Brain_Putamen_basal_ganglia=bp.eset, Brain_Spinal_cord_cervical_c.1=bsc.eset, Brain_Substantia_nigra=bsn.eset, Breast_Mammary_Tissue=bm.eset, 
                  Cells_Cultured_fibroblasts=cc.eset, Cells_EBV.transformed_lymphocytes=ce.eset, Colon_Sigmond=ct.eset, Colon_Transverse=ct.eset, Esophagus_Gastroesphageal_Junction=eg.eset, 
                  Esophagus_Mucosa=ema.eset, Esophagus_Muscularis=ems.eset)
eset.list
