# Supplementary material for: Systematic Exploration in Tissue-Pathway Associations of Complex Traits Using Comprehensive eQTLs Catalog
Source: Front Big Data. 2021 Nov 3;4:719737. doi: 10.3389/fdata.2021.719737 (PMC8595594; doi:10.3389/fdata.2021.719737)
Supplement: Supplementary file 3 [file Table1.XLSX]

## Sheet: Sheet 1
tissue	name_pthw	eQTL_pthw	eQTL_total_tissue	eQTL_query	eQTL_pthw_query	pval_fisher	num_gene_set	num_gene_query	num_gene_hit	gene_hit	pval_fisher_gene	padj_fisher_gene
Liver	REACTOME_PHASE_II_CONJUGATION_OF_COMPOUNDS	3905	675942	6611	101	1.17123e-17	109	127	10	GSTM5;GSTM3;GSTM4;GSTM2;UGT2A1;UGT2B4;UGT2B15;SULT1E1;UGT2B28;UGT3A2	2.16755e-11	1.73404e-08
Liver	KEGG_METABOLISM_OF_XENOBIOTICS_BY_CYTOCHROME_P450	3042	675942	6611	80	1.09041e-14	70	127	8	GSTM5;GSTM3;GSTM4;GSTM2;UGT2A1;UGT2B4;UGT2B15;UGT2B28	3.92638e-10	7.30307e-08
Skin_Not_Sun_Exposed_Suprapubic	KEGG_DRUG_METABOLISM_CYTOCHROME_P450	3452	675942	6611	80	6.05485e-12	72	127	8	GSTM5;GSTM3;GSTM4;GSTM2;UGT2A1;UGT2B4;UGT2B15;UGT2B28	4.9451e-10	9.14843e-08
Kidney_Cortex	REACTOME_BIOLOGICAL_OXIDATIONS	7922	675942	6611	141	3.45595e-11	221	127	11	GSTM5;GSTM3;GSTM4;GSTM2;NCOA1;UGT2A1;UGT2B4;UGT2B15;SULT1E1;UGT2B28;UGT3A2	1.53956e-09	1.23011e-06
Adipose_Visceral_Omentum	REACTOME_BIOLOGICAL_OXIDATIONS	29052	2353939	21966	621	5.09281e-76	221	405	17	GSTM5;GSTM3;GSTM1;GSTM4;EPHX1;NCOA1;ABHD14B;UGT2A1;SULT1E1;SLC26A1;UGT2B7;UGT3A2;AIP;GSTP1;CES1;CYB5B;ALDH3A1	4.29647e-09	3.43718e-06
Liver	KEGG_METABOLISM_OF_XENOBIOTICS_BY_CYTOCHROME_P450	8201	2353939	21966	268	2.88235e-66	70	405	10	GSTM5;GSTM3;GSTM1;GSTM4;EPHX1;UGT2A1;UGT2B7;ALDH3B2;GSTP1;ALDH3A1	1.99225e-08	3.70558e-06
Lung	KEGG_PENTOSE_AND_GLUCURONATE_INTERCONVERSIONS	13	175100	1692	9	4.96679e-16	28	39	4	UGDH;UGT2B4;UGT2A1;DHDH	3.84783e-08	7.15697e-06
Brain_Anterior_cingulate_cortex_BA24	WP_PHOTODYNAMIC_THERAPYINDUCED_NFE2L2_NRF2_SURVIVAL_SIGNALING	2134	2624036	25962	366	5.83689153996849e-320	23	418	7	GCLM;EPHX1;ABCC2;GSTP1;CES1;NQO1;SRXN1	1.30531e-08	7.66218e-06
Colon_Transverse	KEGG_METABOLISM_OF_XENOBIOTICS_BY_CYTOCHROME_P450	5379	1907632	19083	663	0	70	346	9	GSTM5;GSTM3;GSTM2;GSTM1;GSTM4;EPHX1;UGT2B4;GSTP1;ALDH3A1	6.90401e-08	1.28415e-05
Brain_Caudate_basal_ganglia	KEGG_STEROID_HORMONE_BIOSYNTHESIS	2929	675942	6611	69	8.21002e-11	55	127	6	SRD5A3;UGT2A1;UGT2B4;UGT2B15;SULT1E1;UGT2B28	8.81958e-08	1.6228e-05
Breast_Mammary_Tissue	KEGG_METABOLISM_OF_XENOBIOTICS_BY_CYTOCHROME_P450	8350	2183692	20977	756	0	70	364	9	GSTM1;GSTM5;GSTM2;GSTM3;GSTM4;UGT2B4;UGT2B7;GSTP1;DHDH	1.06185e-07	1.97503e-05
Skin_Not_Sun_Exposed_Suprapubic	REACTOME_BIOLOGICAL_OXIDATIONS	14540	1585084	16569	700	2.19624e-237	221	301	14	GSTM5;GSTM3;GSTM1;GSTM4;NCOA1;ABHD14B;UGT2B4;SULT1B1;SLC26A1;UGT2B7;GSTP1;AIP;CES1;ALDH3A1	2.91488e-08	2.33191e-05
Colon_Transverse	WP_METAPATHWAY_BIOTRANSFORMATION_PHASE_I_AND_II	6254	675942	6611	95	3.08134e-05	185	127	9	GSTM5;GSTM3;GSTM4;GSTM2;UGT2A1;UGT2B4;UGT2B15;SULT1E1;UGT2B28	6.09343e-08	3.57684e-05
Breast_Mammary_Tissue	REACTOME_GLUCURONIDATION	1223	675942	6611	57	2.00651e-21	25	127	5	UGT2A1;UGT2B4;UGT2B15;UGT2B28;UGT3A2	4.64285e-08	3.70499e-05
Pituitary	REACTOME_PHASE_II_CONJUGATION_OF_COMPOUNDS	11955	2183692	20977	857	0	109	364	11	GSTM1;GSTM5;GSTM2;GSTM3;GSTM4;UGT2B4;SULT1E1;SLC26A1;UGT2B7;UGT3A2;GSTP1	5.2848e-08	4.22784e-05
Testis	KEGG_METABOLISM_OF_XENOBIOTICS_BY_CYTOCHROME_P450	1421	580198	4334	100	2.57954e-62	70	118	6	GSTM5;GSTM2;GSTM3;GSTM1;GSTP1;DHDH	2.45938e-07	4.57444e-05
Liver	REACTOME_BIOLOGICAL_OXIDATIONS	20857	2174897	18864	566	8.79177e-119	221	373	15	GSTM1;GSTM5;GSTM3;GSTM2;GSTM4;EPHX1;NCOA1;ABHD14B;UGDH;SULT1B1;SLC26A1;AIP;GSTP1;CES1;CYB5B	6.29249e-08	5.03399e-05
Esophagus_Gastroesphageal_Junction	KEGG_METABOLISM_OF_XENOBIOTICS_BY_CYTOCHROME_P450	3937	1589379	15170	108	3.0569e-21	70	294	8	GSTM5;GSTM3;GSTM1;GSTM4;UGT2B15;UGT2B17;GSTP1;ALDH3A1	2.75754e-07	5.12902e-05
Breast_Mammary_Tissue	KEGG_METABOLISM_OF_XENOBIOTICS_BY_CYTOCHROME_P450	1732	907746	8204	112	2.15591e-57	70	198	7	GSTM5;GSTM2;GSTM3;GSTM1;EPHX1;GSTP1;ALDH3A1	2.77903e-07	5.169e-05
Liver	WP_BENZENE_METABOLISM	138	1505402	14289	11	1.06995e-07	6	287	4	GSTM1;EPHX1;NQO1;DHDH	9.55242e-08	5.60727e-05
Liver	KEGG_METABOLISM_OF_XENOBIOTICS_BY_CYTOCHROME_P450	4987	1585084	16569	430	1.14737e-240	70	301	8	GSTM5;GSTM3;GSTM1;GSTM4;UGT2B4;UGT2B7;GSTP1;ALDH3A1	3.29593e-07	6.13044e-05
Skin_Not_Sun_Exposed_Suprapubic	KEGG_DRUG_METABOLISM_CYTOCHROME_P450	8093	2353939	21966	255	3.43838e-60	72	405	9	GSTM5;GSTM3;GSTM1;GSTM4;UGT2A1;UGT2B7;ALDH3B2;GSTP1;ALDH3A1	3.34156e-07	6.18188e-05
Breast_Mammary_Tissue	KEGG_DRUG_METABOLISM_CYTOCHROME_P450	3717	1589379	15170	108	4.46038e-23	72	294	8	GSTM5;GSTM3;GSTM1;GSTM4;UGT2B15;UGT2B17;GSTP1;ALDH3A1	3.44082e-07	6.36552e-05
Liver	REACTOME_GLUTATHIONE_CONJUGATION	1863	907746	8204	116	1.10251e-57	36	198	6	GSTM5;GSTM2;GSTM3;GSTM1;HPGDS;GSTP1	8.92653e-08	7.14123e-05
Lung	REACTOME_PHASE_II_CONJUGATION_OF_COMPOUNDS	7697	1585084	16569	510	1.05478e-232	109	301	10	GSTM5;GSTM3;GSTM1;GSTM4;ABHD14B;UGT2B4;SULT1B1;SLC26A1;UGT2B7;GSTP1	9.15699e-08	7.31644e-05
Whole_Blood	KEGG_DRUG_METABOLISM_CYTOCHROME_P450	5058	1585084	16569	430	3.18823e-238	72	301	8	GSTM5;GSTM3;GSTM1;GSTM4;UGT2B4;UGT2B7;GSTP1;ALDH3A1	4.11102e-07	7.6054e-05
Brain_Caudate_basal_ganglia	KEGG_METABOLISM_OF_XENOBIOTICS_BY_CYTOCHROME_P450	1895	1228357	10814	122	2.6315e-63	70	213	7	GSTM5;GSTM3;GSTM1;EPHX1;UGT2A1;GSTP1;DHDH	4.54906e-07	8.46125e-05
Breast_Mammary_Tissue	WP_NRF2_PATHWAY	7143	1585084	16569	155	1.67082e-16	145	301	11	GSTM5;GSTM3;GSTM1;GSTM4;TXNRD3;UGT2B7;ABCC2;GSTP1;CES1;ALDH3A1;SRXN1	1.47595e-07	8.66384e-05
Brain_Spinal_cord_cervical_c.1	REACTOME_GLUTATHIONE_CONJUGATION	1008	488543	3557	76	1.11568e-50	36	105	5	GSTM5;GSTM3;GSTM1;HPGDS;GSTP1	1.22985e-07	9.83881e-05
